# Supplementary material for: Neuronal populations across the cortex underlie discrete, categorical, and subjective representations of visual durations
Source: PLoS Biol. 2026 Mar 26;24(3):e3003704. doi: 10.1371/journal.pbio.3003704 (PMC13020800; doi:10.1371/journal.pbio.3003704)
Supplement: S2 Table — Two-sided t contrasts between ROIs (Bonferroni-corrected) with Kenward–Roger’s method for degrees of freedom. (CSV) [file pbio.3003704.s008.csv]

	Sum Sq	Mean Sq	NumDF	DenDF	F value	Pr(>F)
ROI	70624.7530111933	1121.0278255745	63	756.000003850994	2.98430325824728	2.06765401805162e-12
