# Supplementary material for: Neuronal populations across the cortex underlie discrete, categorical, and subjective representations of visual durations
Source: PLoS Biol. 2026 Mar 26;24(3):e3003704. doi: 10.1371/journal.pbio.3003704 (PMC13020800; doi:10.1371/journal.pbio.3003704)
Supplement: S3 Table — Two-sided t contrasts between streams (Bonferroni-corrected) with Kenward–Roger’s method for degrees of freedom. (CSV) [file pbio.3003704.s009.csv]

contrast	estimate	SE	df	t.ratio	p.value
AI - IPS	2.96133938213771	4.60176835884454	54.9999999999788	0.643522044399748	1
AI - IF	7.90910121719154	5.39605170834533	54.9999999999855	1.46572005693712	1
AI - IP	4.93988647665394	4.78308861981835	54.9999999999819	1.03278171685674	1
AI - LV	-11.7102680013442	4.71006007759775	54.99999999998	-2.4862247632554	0.57516117012519
AI - (mot-som)	8.60064347737586	5.15961230340965	54.9999999999857	1.66691661536125	1
AI - PM	-0.482901943034699	4.87537536297538	54.9999999999825	-0.0990491822849082	1
AI - SMA	4.25862507987247	4.60176835884454	54.99999999998	0.925432300756174	1
AI - VV	-7.77807351259419	4.99577313099811	54.9999999999832	-1.55693089110317	1
IPS - IF	4.94776183505383	4.12512389701563	55	1.19942138916927	1
IPS - IP	1.97854709451623	3.28286610625968	55.0000000000002	0.60268894023536	1
IPS - LV	-14.6716073834819	3.17552185651004	54.9999999999998	-4.62021930455432	0.00084772527133209
IPS - (mot-som)	5.63930409523815	3.81062622781205	55.0000000000006	1.47988906759719	1
IPS - PM	-3.44424132517241	3.41592711522072	55.0000000000004	-1.00828888000143	1
IPS - SMA	1.29728569773476	3.01256454786543	55	0.430625029645905	1
IPS - VV	-10.7394128947319	3.58566901749109	55.0000000000002	-2.99509320083489	0.147866709081556
IF - IP	-2.9692147405376	4.32646644298813	55	-0.686290944276196	1
IF - LV	-19.6193692185357	4.24559078007369	54.9999999999998	-4.62111640872632	0.000845091835273149
IF - (mot-som)	0.691542260184323	4.73940653022747	55.0000000000002	0.145913260610529	1
IF - PM	-8.39200316022624	4.42827958322122	55	-1.89509334325312	1
IF - SMA	-3.65047613731907	4.12512389701562	55	-0.884937332418078	1
IF - VV	-15.6871747297857	4.56049606004317	54.9999999999998	-3.43979569837349	0.0402420720304725
IP - LV	-16.6501544779981	3.43301671678801	54.9999999999998	-4.85000681662171	0.000379439319964743
IP - (mot-som)	3.66075700072192	4.02772106341316	55.0000000000004	0.908890398090213	1
IP - PM	-5.42278841968864	3.65653152223157	55.0000000000002	-1.4830416165479	1
IP - SMA	-0.681261396781477	3.28286610625968	55.0000000000002	-0.20752031143837	1
IP - VV	-12.7179599892481	3.81558475460426	55	-3.3331614437083	0.055471511220901
LV - (mot-som)	20.31091147872	3.94071898950006	55.0000000000004	5.15411312829915	0.00012844971375016
LV - PM	11.2273660583095	3.5604707501421	55	3.15333753489236	0.0941254966819106
LV - SMA	15.9688930812166	3.17552185651004	54.9999999999998	5.0287460779019	0.00020124402623553
LV - VV	3.93219448874997	3.72362944035961	54.9999999999998	1.05601122553436	1
(mot-som) - PM	-9.08354542041056	4.13689317598769	55.0000000000004	-2.19574086977526	1
(mot-som) - SMA	-4.3420183975034	3.81062622781205	55.0000000000004	-1.13945008980754	1
(mot-som) - VV	-16.3787169899701	4.27812451852783	55.0000000000002	-3.82848066227073	0.0119643626843015
PM - SMA	4.74152702290717	3.41592711522072	55.0000000000002	1.38806445892239	1
PM - VV	-7.29517156955949	3.93065327960124	55	-1.85596923733237	1
SMA - VV	-12.0366985924667	3.58566901749109	55	-3.35689059245317	0.0516718712709037
