# Supplementary material for: Neuronal populations across the cortex underlie discrete, categorical, and subjective representations of visual durations
Source: PLoS Biol. 2026 Mar 26;24(3):e3003704. doi: 10.1371/journal.pbio.3003704 (PMC13020800; doi:10.1371/journal.pbio.3003704)
Supplement: S4 Table — Two-sided t contrasts between ROIs (Bonferroni-corrected) with Kenward–Roger’s method for degrees of freedom. Only significant contrasts are reported. (CSV) [file pbio.3003704.s010.csv]

contrast	estimate	SE	df	t.ratio	p.value
1_hand - LO1	-40.4921968524976	7.60203809201477	756.000000000345	-5.32649223305405	0.000266515101016019
1_hand - LO2	-44.8308419811057	7.60203809201477	756.000000000387	-5.89721354174695	1.1233776213919e-05
1_hand - PIT	-35.2850634713766	7.60203809201477	756.000000000387	-4.64152679114306	0.00821836587997901
1_hand - V3B	-35.041464993331	7.60203809201477	756.000000000429	-4.60948295301741	0.00955166838218398
1_hand - V3CD	-35.4660513786451	7.60203809201477	756.000000000387	-4.66533460492639	0.00734546961805554
1_hand - V4	-33.1659288159258	7.60203809201477	756.000000000387	-4.36276803858212	0.0294861944171884
1_hand - V4t	-38.4626540129583	7.60203809201477	756.000000000387	-5.0595187168767	0.00106470010371057
24dd - LO2	-34.6592344580593	7.60203809201482	756.000000000011	-4.55920294512406	0.0120709049752489
24dv - LO2	-34.5209873551225	7.60203809201482	755.999999999969	-4.54101741365692	0.0131301768331721
3a_hand - LO1	-35.4767416211797	7.60203809201482	755.999999999969	-4.66674083867647	0.00729679898152594
3a_hand - LO2	-39.8153867497877	7.60203809201482	755.999999999969	-5.23746214736937	0.000425885635853425
3a_hand - V4t	-33.4471987816404	7.60203809201482	755.999999999969	-4.39976732249912	0.0249857708513332
4_hand - LO1	-32.8079962800317	7.60203809201482	755.999999999969	-4.3156842787322	0.0363402109014058
4_hand - LO2	-37.1466414086397	7.60203809201482	755.999999999969	-4.8864055874251	0.00252854833500597
7PL - LO1	-34.6888865928128	7.60203809201482	756.000000000011	-4.56310349579148	0.0118546293792472
7PL - LO2	-39.0275317214208	7.60203809201482	756.000000000011	-5.13382480448438	0.000728633410167394
7PL - V4t	-32.6593437532735	7.60203809201482	756.000000000011	-4.29612997961413	0.0396126364885005
8BM - LO2	-35.4222643136063	7.60203809201482	755.999999999969	-4.65957469363563	0.00754809824225215
IFJp - LO2	-32.882102894821	7.60203809201482	756.000000000011	-4.32543253490934	0.0348068436744917
IFSp - LO2	-35.9941288487131	7.60203809201482	756.000000000011	-4.73479985407089	0.00527831760913001
IPS1 - LO2	-33.8084944452701	7.60203809201482	756.000000000011	-4.44729348051841	0.0201618733380452
LO1 - OP1	36.6931986403382	7.60203809201482	755.999999999969	4.82675806095746	0.00338584969300367
LO1 - VIP	34.6263791588492	7.60203809201482	756.000000000011	4.55488103844425	0.0123149618278744
LO2 - OP1	41.0318437689462	7.60203809201482	755.999999999969	5.39747936965036	0.000182505656977904
LO2 - p9_46v	33.575489445669	7.60203809201482	756.000000000011	4.4166431474392	0.0231585688515698
LO2 - TE2p	32.415505193108	7.60203809201482	755.999999999969	4.26405456020501	0.045597289641745
LO2 - VIP	38.9650242874572	7.60203809201482	756.000000000011	5.12560234713715	0.000760044148120518
OP1 - V4t	-34.6636558007989	7.60203809201482	755.999999999969	-4.55978454478011	0.0120384184295395
V4t - VIP	32.5968363193099	7.60203809201482	756.000000000011	4.2879075222669	0.0410710410165058
