# Supplementary material for: Neuronal populations across the cortex underlie discrete, categorical, and subjective representations of visual durations
Source: PLoS Biol. 2026 Mar 26;24(3):e3003704. doi: 10.1371/journal.pbio.3003704 (PMC13020800; doi:10.1371/journal.pbio.3003704)
Supplement: S5 Table — Type III two-way repeated-measures ANOVA. (CSV) [file pbio.3003704.s011.csv]

Effect	DFn	DFd	F	p	p<.05	ges
stream	8	96	3.2e-13	1		1.13e-31
category	4	48	5.448	0.001	*	0.083
stream:category	32	384	6.402	8.66e-21	*	0.299
