# Supplementary material for: Neuronal populations across the cortex underlie discrete, categorical, and subjective representations of visual durations
Source: PLoS Biol. 2026 Mar 26;24(3):e3003704. doi: 10.1371/journal.pbio.3003704 (PMC13020800; doi:10.1371/journal.pbio.3003704)
Supplement: S7 Table — Deviation from sphericity correction. GGe = Greenhouse-Geisser ϵ, HFe = Huynh-Feldt ϵ. (CSV) [file pbio.3003704.s013.csv]

Effect	GGe	DF[GG]	p[GG]	p[GG]<.05	HFe	DF[HF]	p[HF]	p[HF]<.05
category	0.716	2.86, 34.35	0.004	*	0.963	3.85, 46.25	0.001	*
