# Supplementary material for: Neuronal populations across the cortex underlie discrete, categorical, and subjective representations of visual durations
Source: PLoS Biol. 2026 Mar 26;24(3):e3003704. doi: 10.1371/journal.pbio.3003704 (PMC13020800; doi:10.1371/journal.pbio.3003704)
Supplement: S8 Table — Type III two-way repeated-measures ANOVA. (CSV) [file pbio.3003704.s014.csv]

Effect	DFn	DFd	F	p	p<.05	ges
ROI	63	756	1.91e-13	1		5.51e-32
category	4	48	4.383	0.004	*	0.027
ROI:category	252	3024	3.146	2.11e-48	*	0.195
