# Supplementary material for: Neuronal populations across the cortex underlie discrete, categorical, and subjective representations of visual durations
Source: PLoS Biol. 2026 Mar 26;24(3):e3003704. doi: 10.1371/journal.pbio.3003704 (PMC13020800; doi:10.1371/journal.pbio.3003704)
Supplement: S10 Table — Deviation from sphericity correction. GGe = Greenhouse-Geisser ϵ, HFe = Huynh-Feldt ϵ. (CSV) [file pbio.3003704.s016.csv]

Effect	GGe	DF[GG]	p[GG]	p[GG]<.05	HFe	DF[HF]	p[HF]	p[HF]<.05
category	0.689	2.75, 33.06	0.012	*	0.914	3.66, 43.89	0.006	*
