# Supplementary material for: Neuronal populations across the cortex underlie discrete, categorical, and subjective representations of visual durations
Source: PLoS Biol. 2026 Mar 26;24(3):e3003704. doi: 10.1371/journal.pbio.3003704 (PMC13020800; doi:10.1371/journal.pbio.3003704)
Supplement: S11 Table — Two-sided t contrasts between categories for each stream (Bonferroni-corrected). Contrast estimates are expressed as difference of square-root scaled values. (CSV) [file pbio.3003704.s017.csv]

contrast	areas	estimate	SE	df	t.ratio	p.value
short - (mid-short)	AI	-0.205635924021732	0.0406425070854468	540	-5.05962694647265	5.76738657176797e-06
short - medium	AI	-0.392820863794781	0.0406425070854468	540	-9.66527145997452	1.72449878993072e-19
short - (mid-long)	AI	-0.164005715246216	0.0406425070854468	540	-4.03532476235805	0.000624014052985754
short - long	AI	-0.169940333247088	0.0406425070854468	540	-4.1813447406137	0.000338088998558889
(mid-short) - medium	AI	-0.187184939773049	0.0406425070854468	540	-4.60564451350188	5.13369631391778e-05
(mid-short) - (mid-long)	AI	0.041630208775516	0.0406425070854468	540	1.0243021841146	1
(mid-short) - long	AI	0.0356955907746444	0.0406425070854468	540	0.878282205858954	1
medium - (mid-long)	AI	0.228815148548565	0.0406425070854468	540	5.62994669761647	2.90110833355555e-07
medium - long	AI	0.222880530547694	0.0406425070854468	540	5.48392671936083	6.39811007795108e-07
(mid-long) - long	AI	-0.00593461800087167	0.0406425070854468	540	-0.146019978255641	1
short - (mid-short)	IPS	-0.035984907133249	0.0406425070854468	540	-0.885400771600885	1
short - medium	IPS	-0.00523402073081419	0.0406425070854468	540	-0.128781935617559	1
short - (mid-long)	IPS	0.00973084127184431	0.0406425070854467	540	0.23942522176071	1
short - long	IPS	-0.0757111383840206	0.0406425070854468	540	-1.86285600504038	0.630252757469601
(mid-short) - medium	IPS	0.0307508864024348	0.0406425070854468	540	0.756618835983326	1
(mid-short) - (mid-long)	IPS	0.0457157484050933	0.0406425070854467	540	1.1248259933616	1
(mid-short) - long	IPS	-0.0397262312507716	0.0406425070854468	540	-0.977455233439492	1
medium - (mid-long)	IPS	0.0149648620026585	0.0406425070854467	540	0.368207157378269	1
medium - long	IPS	-0.0704771176532064	0.0406425070854467	540	-1.73407406942282	0.834756461301517
(mid-long) - long	IPS	-0.0854419796558649	0.0406425070854467	540	-2.10228122680109	0.359910707640167
short - (mid-short)	IF	-0.161786773353621	0.0406425070854468	540	-3.9807281822817	0.000781005370157614
short - medium	IF	-0.223010127901078	0.0406425070854467	540	-5.48711543390326	6.28972199015945e-07
short - (mid-long)	IF	-0.0227402371401164	0.0406425070854467	540	-0.559518562482066	1
short - long	IF	-0.00855866772989508	0.0406425070854468	540	-0.210584148066982	1
(mid-short) - medium	IF	-0.0612233545474562	0.0406425070854468	540	-1.50638725162157	1
(mid-short) - (mid-long)	IF	0.139046536213505	0.0406425070854467	540	3.42120961979963	0.00670630005350171
(mid-short) - long	IF	0.153228105623726	0.0406425070854468	540	3.77014403421471	0.00181148239132641
medium - (mid-long)	IF	0.200269890760961	0.0406425070854467	540	4.9275968714212	1.10885180688704e-05
medium - long	IF	0.214451460171183	0.0406425070854468	540	5.27653128583628	1.90935534199608e-06
(mid-long) - long	IF	0.0141815694102213	0.0406425070854468	540	0.348934414415084	1
short - (mid-short)	IP	0.0404822123673745	0.0406425070854468	540	0.996055983511664	1
short - medium	IP	0.056874382164838	0.0406425070854467	540	1.39938173708786	1
short - (mid-long)	IP	0.0419442177340122	0.0406425070854467	540	1.0320283058776	1
short - long	IP	0.0200861466625718	0.0406425070854467	540	0.494215246622033	1
(mid-short) - medium	IP	0.0163921697974636	0.0406425070854468	540	0.403325753576193	1
(mid-short) - (mid-long)	IP	0.00146200536663771	0.0406425070854468	540	0.0359723223659404	1
(mid-short) - long	IP	-0.0203960657048027	0.0406425070854468	540	-0.501840736889631	1
medium - (mid-long)	IP	-0.0149301644308259	0.0406425070854468	540	-0.367353431210253	1
medium - long	IP	-0.0367882355022663	0.0406425070854468	540	-0.905166490465825	1
(mid-long) - long	IP	-0.0218580710714404	0.0406425070854468	540	-0.537813059255572	1
short - (mid-short)	LV	-0.0119049665760106	0.0406425070854468	540	-0.292919099478328	1
short - medium	LV	-0.0200668358417482	0.0406425070854468	540	-0.493740108098148	1
short - (mid-long)	LV	-0.0505648173734272	0.0406425070854468	540	-1.24413627503637	1
short - long	LV	-0.215689943360197	0.0406425070854468	540	-5.30700389389686	1.62960655952464e-06
(mid-short) - medium	LV	-0.00816186926573759	0.0406425070854468	540	-0.20082100861982	1
(mid-short) - (mid-long)	LV	-0.0386598507974165	0.0406425070854467	540	-0.951217175558046	1
(mid-short) - long	LV	-0.203784976784186	0.0406425070854468	540	-5.01408479441853	7.23803550425611e-06
medium - (mid-long)	LV	-0.0304979815316789	0.0406425070854468	540	-0.750396166938226	1
medium - long	LV	-0.195623107518448	0.0406425070854468	540	-4.81326378579871	1.930110357259e-05
(mid-long) - long	LV	-0.165125125986769	0.0406425070854467	540	-4.06286761886049	0.000556675840694185
short - (mid-short)	mot-som	0.0880574865760173	0.0406425070854468	540	2.16663520266812	0.306993124070328
short - medium	mot-som	0.190688873409562	0.0406425070854468	540	4.69185803446273	3.43509216223244e-05
short - (mid-long)	mot-som	0.172178546620898	0.0406425070854468	540	4.2364154912715	0.000267037760532499
short - long	mot-som	0.0354716244679822	0.0406425070854468	540	0.872771563855711	1
(mid-short) - medium	mot-som	0.102631386833544	0.0406425070854468	540	2.52522283179461	0.118476141804704
(mid-short) - (mid-long)	mot-som	0.0841210600448809	0.0406425070854468	540	2.06978028860338	0.389478639541559
(mid-short) - long	mot-som	-0.0525858621080351	0.0406425070854468	540	-1.2938636388124	1
medium - (mid-long)	mot-som	-0.0185103267886635	0.0406425070854468	540	-0.455442543191231	1
medium - long	mot-som	-0.15521724894158	0.0406425070854468	540	-3.81908647060702	0.00149489117151508
(mid-long) - long	mot-som	-0.136706922152916	0.0406425070854468	540	-3.36364392741579	0.0082378693535658
short - (mid-short)	PM	-0.0503879006838227	0.0406425070854467	540	-1.23978327857303	1
short - medium	PM	-0.101963941453164	0.0406425070854468	540	-2.50880048415309	0.124060473281244
short - (mid-long)	PM	-0.0457808686546861	0.0406425070854467	540	-1.12642826286372	1
short - long	PM	-0.102967428370557	0.0406425070854468	540	-2.5334910603344	0.115750089197357
(mid-short) - medium	PM	-0.0515760407693417	0.0406425070854468	540	-1.26901720558007	1
(mid-short) - (mid-long)	PM	0.00460703202913658	0.0406425070854467	540	0.113355015709311	1
(mid-short) - long	PM	-0.0525795276867343	0.0406425070854467	540	-1.29370778176138	1
medium - (mid-long)	PM	0.0561830727984783	0.0406425070854467	540	1.38237222128938	1
medium - long	PM	-0.00100348691739256	0.0406425070854468	540	-0.0246905761813077	1
(mid-long) - long	PM	-0.0571865597158709	0.0406425070854467	540	-1.40706279747069	1
short - (mid-short)	SMA	-0.0400511252029645	0.0406425070854468	540	-0.985449178092312	1
short - medium	SMA	-0.110332154924672	0.0406425070854467	540	-2.71469854683693	0.0684580581016591
short - (mid-long)	SMA	0.00811051920941103	0.0406425070854467	540	0.199557551712041	1
short - long	SMA	-0.0124280482921342	0.0406425070854467	540	-0.305789410727186	1
(mid-short) - medium	SMA	-0.0702810297217073	0.0406425070854468	540	-1.72924936874461	0.843359659166514
(mid-short) - (mid-long)	SMA	0.0481616444123755	0.0406425070854468	540	1.18500672980435	1
(mid-short) - long	SMA	0.0276230769108302	0.0406425070854468	540	0.679659767365126	1
medium - (mid-long)	SMA	0.118442674134083	0.0406425070854468	540	2.91425609854897	0.0371318816198966
medium - long	SMA	0.0979041066325375	0.0406425070854468	540	2.40890913610974	0.163340799521068
(mid-long) - long	SMA	-0.0205385675015453	0.0406425070854468	540	-0.505346962439226	1
short - (mid-short)	VV	-0.0144445251680894	0.0406425070854467	540	-0.355404383339867	1
short - medium	VV	-0.0177185817941262	0.0406425070854468	540	-0.435961830722566	1
short - (mid-long)	VV	-0.0562711745174771	0.0406425070854467	540	-1.38453994482114	1
short - long	VV	-0.155557566370505	0.0406425070854468	540	-3.82745990653238	0.00144625848934355
(mid-short) - medium	VV	-0.00327405662603683	0.0406425070854467	540	-0.0805574473826986	1
(mid-short) - (mid-long)	VV	-0.0418266493493877	0.0406425070854467	540	-1.02913556148127	1
(mid-short) - long	VV	-0.141113041202416	0.0406425070854467	540	-3.47205552319251	0.00557865676035484
medium - (mid-long)	VV	-0.0385525927233508	0.0406425070854468	540	-0.94857811409857	1
medium - long	VV	-0.137838984576379	0.0406425070854468	540	-3.39149807580981	0.00746015265861743
(mid-long) - long	VV	-0.0992863918530284	0.0406425070854467	540	-2.44291996171124	0.148883350113039
