# Supplementary material for: Neuronal populations across the cortex underlie discrete, categorical, and subjective representations of visual durations
Source: PLoS Biol. 2026 Mar 26;24(3):e3003704. doi: 10.1371/journal.pbio.3003704 (PMC13020800; doi:10.1371/journal.pbio.3003704)
Supplement: S12 Table — Two-sided t contrasts between categories for each ROI (Bonferroni-corrected). Contrast estimates are expressed as difference of square-root scaled values. Only significant contrasts are reported. (CSV) [file pbio.3003704.s018.csv]

contrast	ROI	estimate	SE	df	t.ratio	p.value
short - medium	1_hand	0.194659510584325	0.0660649399049672	3840	2.94648736325709	0.0323338668630027
short - (mid-long)	1_hand	0.204757954037183	0.0660649399049673	3840	3.09934368110713	0.0195353796531212
short - (mid-long)	24dd	0.189422571922079	0.0660649399049672	3840	2.86721780409637	0.0416353287807845
short - medium	3a_hand	0.291197404591506	0.0660649399049672	3840	4.40774494021166	0.000107307744795324
short - (mid-long)	3a_hand	0.279421271591954	0.0660649399049672	3840	4.22949407043879	0.000239678455818676
medium - long	3a_hand	-0.204958243873047	0.0660649399049672	3840	-3.10237539257394	0.0193368956942466
(mid-long) - long	3a_hand	-0.193182110873494	0.0660649399049673	3840	-2.92412452280107	0.0347447235485048
short - medium	3b_hand	0.188598826950323	0.0660649399049672	3840	2.85474908811872	0.0433017455492648
short - (mid-long)	3b_hand	0.2020748689376	0.0660649399049672	3840	3.05873083708666	0.0223809601895597
medium - long	3b_hand	-0.185811826544123	0.0660649399049672	3840	-2.81256331741782	0.0493980002084683
(mid-long) - long	3b_hand	-0.199287868531401	0.0660649399049672	3840	-3.01654506638576	0.025734884812166
short - medium	4_hand	0.242323147317064	0.0660649399049672	3840	3.66795379918062	0.00247813919631715
short - (mid-long)	4_hand	0.21402638770207	0.0660649399049672	3840	3.23963645482675	0.012070225972513
short - long	55b	-0.252452972402171	0.0660649399049672	3840	-3.82128512892494	0.00134859208931354
(mid-long) - long	55b	-0.208988085874601	0.0660649399049672	3840	-3.16337358628079	0.0157169234219329
(mid-short) - long	6v	-0.20495733741122	0.0660649399049672	3840	-3.10236167180422	0.0193377897951003
short - medium	8BM	-0.256945914349821	0.0660649399049672	3840	-3.88929309130428	0.00102238030480414
(mid-short) - long	8BM	0.216259638485422	0.0660649399049672	3840	3.27344032699502	0.0107187901294717
medium - (mid-long)	8BM	0.23901114074066	0.0660649399049672	3840	3.61782120871481	0.00300917603432923
medium - long	8BM	0.375493005233527	0.0660649399049672	3840	5.6836955543086	1.41612891284256e-07
short - medium	a24pr	-0.251560599039087	0.0660649399049672	3840	-3.80777761095296	0.00142410971291137
short - medium	a32pr	-0.329808657165737	0.0660649399049672	3840	-4.99218886205237	6.23497906009451e-06
(mid-short) - medium	a32pr	-0.220305750761566	0.0660649399049672	3840	-3.33468479769255	0.0086206445161038
medium - long	a32pr	0.274546704817157	0.0660649399049673	3840	4.15570959743679	0.000331346519066899
short - (mid-short)	AVI	-0.318311658545977	0.0660649399049673	3840	-4.81816314377732	1.50484062617319e-05
short - medium	AVI	-0.431467988561126	0.0660649399049673	3840	-6.53096769908186	7.39021436371408e-10
(mid-short) - (mid-long)	AVI	0.202857785889508	0.0660649399049672	3840	3.07058155477495	0.0215136691303472
(mid-short) - long	AVI	0.252026072724275	0.0660649399049672	3840	3.81482331001599	0.00138423515824019
medium - (mid-long)	AVI	0.316014115904657	0.0660649399049673	3840	4.78338611007949	1.78840630720259e-05
medium - long	AVI	0.365182402739424	0.0660649399049673	3840	5.52762786532053	3.46171029762049e-07
short - medium	FOP4	-0.31455877989511	0.0660649399049672	3840	-4.76135723952213	1.99388844517654e-05
(mid-short) - medium	FOP4	-0.208663312766456	0.0660649399049673	3840	-3.15845761861909	0.0159837173361359
short - (mid-short)	FOP5	-0.197270273822496	0.0660649399049672	3840	-2.986005498624	0.0284432298099691
short - medium	FOP5	-0.44061855388984	0.0660649399049672	3840	-6.66947634439173	2.93392780420119e-10
short - (mid-long)	FOP5	-0.213474718113651	0.0660649399049672	3840	-3.23128604098829	0.0124274909915384
short - long	FOP5	-0.252327640247315	0.0660649399049672	3840	-3.81938802351568	0.00135896570511283
(mid-short) - medium	FOP5	-0.243348280067344	0.0660649399049672	3840	-3.68347084576773	0.00233248756240116
medium - (mid-long)	FOP5	0.227143835776189	0.0660649399049673	3840	3.43819030340344	0.00591843469137809
medium - long	FOP5	0.188290913642526	0.0660649399049672	3840	2.85008832087606	0.0439400208367577
short - (mid-short)	IFJp	-0.244875778009161	0.0660649399049672	3840	-3.70659200419177	0.00213029584152577
short - medium	IFJp	-0.29029153535574	0.0660649399049672	3840	-4.39403314032098	0.00011427203118768
(mid-short) - (mid-long)	IFJp	0.214935804718373	0.0660649399049673	3840	3.25340195612911	0.0115019372358315
(mid-short) - long	IFJp	0.214918101227057	0.0660649399049672	3840	3.25313398507909	0.0115127598137471
medium - (mid-long)	IFJp	0.260351562064951	0.0660649399049673	3840	3.94084309225832	0.00082640382202705
medium - long	IFJp	0.260333858573635	0.0660649399049672	3840	3.9405751212083	0.000827323854408113
(mid-short) - (mid-long)	IFSp	0.198715355978272	0.0660649399049673	3840	3.00787916047633	0.0264783827537099
(mid-short) - long	IFSp	0.234527886891303	0.0660649399049672	3840	3.54995989141389	0.00389908509126842
short - long	LIPv	-0.235919500235215	0.0660649399049673	3840	-3.5710242160907	0.00359946375862845
short - long	LO1	-0.323930245710911	0.0660649399049673	3840	-4.90320957192841	9.81846070556459e-06
(mid-short) - long	LO1	-0.405887183598554	0.0660649399049673	3840	-6.14376073273377	8.87983270859912e-09
medium - long	LO1	-0.417747956186591	0.0660649399049673	3840	-6.32329275993456	2.85389477534587e-09
(mid-long) - long	LO1	-0.332195285264569	0.0660649399049673	3840	-5.02831434861552	5.17414523239877e-06
short - long	LO2	-0.341503032425734	0.0660649399049672	3840	-5.16920219585423	2.4707161168191e-06
(mid-short) - long	LO2	-0.383250866538394	0.0660649399049673	3840	-5.80112336573211	7.11883885062102e-08
medium - long	LO2	-0.385448998299895	0.0660649399049673	3840	-5.83439565455374	5.84445346196886e-08
(mid-long) - long	LO2	-0.321337872705988	0.0660649399049673	3840	-4.86396980256433	1.19667711256101e-05
short - long	MST	-0.201428441783028	0.0660649399049672	3840	-3.04894611382039	0.0231210820930769
short - medium	OP1	0.207713157792185	0.0660649399049672	3840	3.14407548225995	0.0167883813537468
short - (mid-long)	OP1	0.194270108687933	0.0660649399049672	3840	2.94059313407967	0.032954045406863
short - medium	p32pr	-0.374357940251291	0.0660649399049672	3840	-5.66651450511869	1.56433151986864e-07
short - (mid-long)	p32pr	-0.221900269746618	0.0660649399049672	3840	-3.35882042829096	0.00790388632412946
(mid-short) - medium	p32pr	-0.209204774478819	0.0660649399049672	3840	-3.16665351969977	0.0155412064361985
medium - long	p32pr	0.256001196212208	0.0660649399049673	3840	3.87499325028464	0.00108407043647543
short - (mid-short)	p9_46v	-0.195323841709051	0.0660649399049672	3840	-2.95654309214569	0.0313003342299226
short - medium	p9_46v	-0.312456021734057	0.0660649399049672	3840	-4.72952858480636	2.33128817413793e-05
(mid-short) - long	p9_46v	0.199261846124002	0.0660649399049673	3840	3.01615117505042	0.0257682603528965
medium - (mid-long)	p9_46v	0.268854869875971	0.0660649399049672	3840	4.0695544454095	0.000480505298237057
medium - long	p9_46v	0.316394026149008	0.0660649399049673	3840	4.78913666771108	1.73821265846851e-05
short - medium	PEF	-0.264299647918799	0.0660649399049672	3840	-4.00060377408937	0.000643715676001265
short - long	PIT	-0.266888215623155	0.0660649399049673	3840	-4.03978594405848	0.000545462960531454
(mid-short) - long	PIT	-0.248820627617805	0.0660649399049672	3840	-3.76630370020358	0.00168164411902584
medium - long	PIT	-0.282142036624151	0.0660649399049672	3840	-4.27067726134324	0.000199596569246221
short - medium	SCEF	-0.292146901487709	0.0660649399049673	3840	-4.42211711549205	0.000100444040369054
(mid-short) - medium	SCEF	-0.206641427337397	0.0660649399049673	3840	-3.12785310384971	0.0177406458549926
medium - (mid-long)	SCEF	0.199594378722989	0.0660649399049673	3840	3.02118459518923	0.0253447294267486
medium - long	SFL	0.19347184576732	0.0660649399049673	3840	2.92851013026915	0.0342594053152012
short - long	V3B	-0.292338752776084	0.0660649399049672	3840	-4.42502109585819	9.91090904004162e-05
(mid-short) - long	V3B	-0.277428488005471	0.0660649399049672	3840	-4.19933005924995	0.000273778422770431
medium - long	V3B	-0.399201914676985	0.0660649399049672	3840	-6.04256834640623	1.66118382377166e-08
(mid-long) - long	V3B	-0.294522184256132	0.0660649399049672	3840	-4.45807087208125	8.50627011467557e-05
short - long	V3CD	-0.248337370296617	0.0660649399049672	3840	-3.75898881697076	0.00173138602862349
(mid-short) - long	V3CD	-0.241556043244429	0.0660649399049673	3840	-3.65634243506316	0.00259266641790326
medium - long	V3CD	-0.267951803383069	0.0660649399049672	3840	-4.05588506957716	0.000509365322018109
(mid-long) - long	V3CD	-0.257957235862044	0.0660649399049673	3840	-3.90460108240632	0.00096002183188953
short - long	V4	-0.226716259614863	0.0660649399049673	3840	-3.43171824482076	0.00606103596057101
medium - long	V4	-0.198022397856541	0.0660649399049673	3840	-2.99739011556495	0.0274045507737626
short - long	V4t	-0.302796885646897	0.0660649399049673	3840	-4.58332189634112	4.7220052241011e-05
medium - long	V4t	-0.197409707242022	0.0660649399049673	3840	-2.98811604954142	0.0282479989124392
(mid-short) - (mid-long)	V8	-0.193517678707791	0.0660649399049673	3840	-2.92920388614841	0.0341832012251253
short - long	VVC	-0.218381647660221	0.0660649399049672	3840	-3.30556037702233	0.00956572391117433
