# Supplementary material for: Neuronal populations across the cortex underlie discrete, categorical, and subjective representations of visual durations
Source: PLoS Biol. 2026 Mar 26;24(3):e3003704. doi: 10.1371/journal.pbio.3003704 (PMC13020800; doi:10.1371/journal.pbio.3003704)
Supplement: S13 Table — Type III ANOVA on LME model estimates with Satterthwaite’s method for degrees of freedom. The LME model formula is log(RT)~duration+(1|subjectID) (marginal R2: 0.01, conditional R2: 0.32). RTs were calculated as the difference between response and cue onsets, and they were log-transformed to improve normality and ensure more robust model performance. (CSV) [file pbio.3003704.s019.csv]

	Sum Sq	Mean Sq	NumDF	DenDF	F value	Pr(>F)
duration	16.106263657831	3.22125273156619	5	5333.01980416926	15.9185444269646	1.3409273177054e-15
