# Supplementary material for: Neuronal populations across the cortex underlie discrete, categorical, and subjective representations of visual durations
Source: PLoS Biol. 2026 Mar 26;24(3):e3003704. doi: 10.1371/journal.pbio.3003704 (PMC13020800; doi:10.1371/journal.pbio.3003704)
Supplement: S14 Table — Two-sided t contrasts between comparison durations (Bonferroni-corrected). Contrast estimates are expressed as difference of log-scaled values. (CSV) [file pbio.3003704.s020.csv]

contrast	estimate	SE	df	t.ratio	p.value
0.2 - 0.3	-0.0540722558895405	0.0211486279375749	5333.01248960894	-2.55677370887356	0.158883606967402
0.2 - 0.4	-0.122657235114567	0.02110776414505	5333.0082515769	-5.81100083702289	9.85500812869574e-08
0.2 - 0.6	-0.0533957407639643	0.0212222525142318	5333.02449357053	-2.51602607820054	0.178466538978834
0.2 - 0.7	0.00460317528483135	0.0213386351609513	5333.02008769044	0.215720230001164	1
0.2 - 0.8	0.0490662736528194	0.021340055238289	5333.03091843196	2.29925710617576	0.322932125610457
0.3 - 0.4	-0.068584979225027	0.0211428908368029	5333.01452434537	-3.24387898298387	0.0177960724825358
0.3 - 0.6	0.000676515125576205	0.0212608031038831	5333.05558178854	0.0318198293013986	1
0.3 - 0.7	0.0586754311743718	0.0213759732620124	5333.03956918586	2.74492442777541	0.0910912876250814
0.3 - 0.8	0.10313852954236	0.0213770834116115	5333.04602427155	4.82472410087233	2.16152814713503e-05
0.4 - 0.6	0.0692614943506032	0.0212200523829725	5333.04500024377	3.26396434375347	0.0165836531117482
0.4 - 0.7	0.127260410399399	0.0213372683027398	5333.04668719041	5.96423162486354	3.92397272988066e-08
0.4 - 0.8	0.171723508767387	0.0213382927861268	5333.05500620287	8.04766859694761	1.54765530933783e-14
0.6 - 0.7	0.0579989160487956	0.0214422256388129	5333.01281915986	2.70489253428109	0.102815309823507
0.6 - 0.8	0.102462014416784	0.0214419692777817	5333.01110007137	4.77857295145718	2.71920340239224e-05
0.7 - 0.8	0.044463098367988	0.0215577551064941	5333.01264691108	2.06251059761755	0.588112012707901
