# Supplementary material for: Neuronal populations across the cortex underlie discrete, categorical, and subjective representations of visual durations
Source: PLoS Biol. 2026 Mar 26;24(3):e3003704. doi: 10.1371/journal.pbio.3003704 (PMC13020800; doi:10.1371/journal.pbio.3003704)
Supplement: S15 Table — Type III ANOVA on LME model estimates with Satterthwaite’s method for degrees of freedom. The LME model formula is β~log(RT)+(log(RT)|ID)+(1|subjectID) (marginal R2: 0.00055, conditional R2: 0.102). RTs were log-transformed to improve normality and ensure more robust model performance. For details about single-trial β estimation, see Methods - General linear model (GLM) analysis. (CSV) [file pbio.3003704.s021.csv]

	Sum Sq	Mean Sq	NumDF	DenDF	F value	Pr(>F)
log(RT)	0.60916945236263	0.60916945236263	1	8.77290630721382	6.09373292664669	0.0363008300565496
