# Supplementary material for: Neuronal populations across the cortex underlie discrete, categorical, and subjective representations of visual durations
Source: PLoS Biol. 2026 Mar 26;24(3):e3003704. doi: 10.1371/journal.pbio.3003704 (PMC13020800; doi:10.1371/journal.pbio.3003704)
Supplement: S16 Table — Type III ANOVA on LME model estimates with Satterthwaite’s method for degrees of freedom. (CSV) [file pbio.3003704.s022.csv]

	Sum Sq	Mean Sq	NumDF	DenDF	F value	Pr(>F)
stream	2.38533665712831	0.298167082141038	8	55.0002535114247	6.47185742457242	6.51796248825226e-06
