# Supplementary material for: Neuronal populations across the cortex underlie discrete, categorical, and subjective representations of visual durations
Source: PLoS Biol. 2026 Mar 26;24(3):e3003704. doi: 10.1371/journal.pbio.3003704 (PMC13020800; doi:10.1371/journal.pbio.3003704)
Supplement: S18 Table — Type III two-way repeated-measures ANOVA. (CSV) [file pbio.3003704.s024.csv]

Effect	DFn	DFd	F	p	p<.05	ges
stream	8	96	1.199	0.308		0.011
type	1	12	1.92	0.191		0.02
stream:type	8	96	3.865	0.000554	*	0.189
