# Supplementary material for: Neuronal populations across the cortex underlie discrete, categorical, and subjective representations of visual durations
Source: PLoS Biol. 2026 Mar 26;24(3):e3003704. doi: 10.1371/journal.pbio.3003704 (PMC13020800; doi:10.1371/journal.pbio.3003704)
Supplement: S19 Table — Mauchly’s sphericity test. (CSV) [file pbio.3003704.s025.csv]

Effect	W	p	p<.05
stream	0.001	0.007	*
stream:type	0.000692	0.002	*
