# Supplementary material for: Neuronal populations across the cortex underlie discrete, categorical, and subjective representations of visual durations
Source: PLoS Biol. 2026 Mar 26;24(3):e3003704. doi: 10.1371/journal.pbio.3003704 (PMC13020800; doi:10.1371/journal.pbio.3003704)
Supplement: S20 Table — Deviation from sphericity correction. GGe = Greenhouse-Geisser ϵ, HFe = Huynh-Feldt ϵ. (CSV) [file pbio.3003704.s026.csv]

Effect	GGe	DF[GG]	p[GG]	p[GG]<.05	HFe	DF[HF]	p[HF]	p[HF]<.05
streams	0.444	3.55, 42.61	0.324		0.653	5.23, 62.72	0.32
streams:type	0.463	3.71, 44.46	0.01	*	0.696	5.57, 66.79	0.003	*
