# Supplementary material for: Neuronal populations across the cortex underlie discrete, categorical, and subjective representations of visual durations
Source: PLoS Biol. 2026 Mar 26;24(3):e3003704. doi: 10.1371/journal.pbio.3003704 (PMC13020800; doi:10.1371/journal.pbio.3003704)
Supplement: S21 Table — Type III two-way repeated-measures ANOVA. Mauchly’s test of sphericity could not be evaluated due to the large number of within-subject levels. (CSV) [file pbio.3003704.s027.csv]

Effect	DFn	DFd	F	p	p<.05	ges
ROI	63	756	1.602	0.003	*	0.021
type	1	12	3.875	0.073		0.011
ROI:type	63	756	2.808	4.19e-11	*	0.156
