# Supplementary material for: Neuronal populations across the cortex underlie discrete, categorical, and subjective representations of visual durations
Source: PLoS Biol. 2026 Mar 26;24(3):e3003704. doi: 10.1371/journal.pbio.3003704 (PMC13020800; doi:10.1371/journal.pbio.3003704)
Supplement: S22 Table — Two-sided t contrasts between HH and LL spatial associations for each stream (Bonferroni-corrected). (CSV) [file pbio.3003704.s028.csv]

contrast	areas	estimate	SE	df	t.ratio	p.value
HH - LL	AI	0.0457341950527237	0.0358377540175833	216	1.27614568229596	0.203274507327495
HH - LL	IPS	0.00950394172546351	0.0358377540175833	216	0.265193564328851	0.791113263654345
HH - LL	IF	-0.0957891779834981	0.0358377540175833	216	-2.67285661753525	0.00809492735986981
HH - LL	IP	-0.00283596454209256	0.0358377540175833	216	-0.0791334339953652	0.936999753243386
HH - LL	LV	0.178584991266284	0.0358377540175833	216	4.98315243691509	1.28112743931558e-06
HH - LL	mot-som	-0.0772800590728727	0.0358377540175833	216	-2.15638678235685	0.0321582579231753
HH - LL	PM	0.0565952185134775	0.0358377540175833	216	1.57920662343153	0.115751963142352
HH - LL	SMA	-0.0129673863510147	0.0358377540175833	216	-0.361835910382455	0.71782837659639
HH - LL	VV	0.144442744700132	0.0358377540175833	216	4.03046308731466	7.71540385632845e-05
