# Supplementary material for: Neuronal populations across the cortex underlie discrete, categorical, and subjective representations of visual durations
Source: PLoS Biol. 2026 Mar 26;24(3):e3003704. doi: 10.1371/journal.pbio.3003704 (PMC13020800; doi:10.1371/journal.pbio.3003704)
Supplement: S23 Table — Two-sided t contrasts between HH and LL spatial associations for each ROI (Bonferroni-corrected). (CSV) [file pbio.3003704.s029.csv]

contrast	ROI	estimate	SE	df	t.ratio	p.value
HH - LL	1_hand	-0.176058083283502	0.0601637479291624	1536	-2.92631508746421	0.00348044678161962
HH - LL	24dd	-0.133851217326129	0.0601637479291624	1536	-2.22478189829077	0.0262406900927223
HH - LL	24dv	-0.116491064575622	0.0601637479291624	1536	-1.93623350581118	0.0530223642927528
HH - LL	3a_hand	-0.137387389951055	0.0601637479291624	1536	-2.28355770177112	0.0225335454091826
HH - LL	3b_hand	-0.0866442390995334	0.0601637479291624	1536	-1.4401403184115	0.150031488044614
HH - LL	4_face	0.132439578580453	0.0601637479291624	1536	2.20131862024934	0.0278617493321192
HH - LL	4_hand	-0.0991965297144984	0.0601637479291624	1536	-1.64877576827982	0.0993980755425335
HH - LL	44	0.051075515929178	0.0601637479291624	1536	0.848941724663081	0.396046005219977
HH - LL	55b	0.121986426538404	0.0601637479291624	1536	2.02757359268962	0.0427761418469951
HH - LL	6a	-0.0247701786136215	0.0601637479291624	1536	-0.411712691881932	0.680607464247881
HH - LL	6d	-0.0138662691049298	0.0601637479291624	1536	-0.230475487020126	0.817753000940155
HH - LL	6ma	0.0763243682800377	0.0601637479291624	1536	1.26861059869314	0.204772206114324
HH - LL	6mp	0.0581723629645496	0.0601637479291624	1536	0.966900583272214	0.333745947130187
HH - LL	6r	0.062624929863838	0.0601637479291624	1536	1.0409080554219	0.298082033838117
HH - LL	6v	0.161573351292137	0.0601637479291624	1536	2.6855599402214	0.00731880406613062
HH - LL	7PL	-0.143912080586334	0.0601637479291624	1536	-2.39200657438725	0.0168761629364877
HH - LL	8BM	-0.185599810940608	0.0601637479291624	1536	-3.08491105240212	0.00207245610883382
HH - LL	a24pr	0.120913718183858	0.0601637479291624	1536	2.00974378002885	0.0446329151288089
HH - LL	a32pr	0.0448453930876376	0.0601637479291624	1536	0.745388953168927	0.456150662577179
HH - LL	AIP	-0.00293244332428511	0.0601637479291624	1536	-0.0487410346798508	0.961132010470404
HH - LL	AVI	-0.116748758591344	0.0601637479291624	1536	-1.94051671662487	0.0524997051267956
HH - LL	FEF	0.104270306375048	0.0601637479291624	1536	1.73310855729629	0.0832770699658447
HH - LL	FFC	0.127290391984452	0.0601637479291624	1536	2.11573241970107	0.0345281323934608
HH - LL	FOP4	0.156636820379523	0.0601637479291624	1536	2.60350835463158	0.00931640572804465
HH - LL	FOP5	0.114710677732382	0.0601637479291624	1536	1.90664115319816	0.056753503862351
HH - LL	FST	0.112808592953477	0.0601637479291624	1536	1.87502602208724	0.0609787507227294
HH - LL	IFJp	-0.139600201510124	0.0601637479291624	1536	-2.32033751744475	0.0204530780322057
HH - LL	IFSp	-0.220108608185352	0.0601637479291624	1536	-3.65849229413883	0.000262274959765115
HH - LL	IP0	-0.0260321510164292	0.0601637479291624	1536	-0.432688320000938	0.665301959759336
HH - LL	IP2	-0.0352287460666443	0.0601637479291624	1536	-0.585547730638774	0.558265499349735
HH - LL	IPS1	-0.115224735410624	0.0601637479291624	1536	-1.91518546261931	0.055654390116953
HH - LL	LIPd	0.00502085414470915	0.0601637479291624	1536	0.083453147743069	0.933502104278608
HH - LL	LIPv	0.146096487346715	0.0601637479291624	1536	2.42831426524044	0.0152833646031919
HH - LL	LO1	0.319696150492723	0.0601637479291624	1536	5.31376720195585	1.23170402194184e-07
HH - LL	LO2	0.325852435742765	0.0601637479291624	1536	5.4160926963265	7.0605965404729e-08
HH - LL	LO3	0.112603727579159	0.0601637479291624	1536	1.87162089223131	0.0614490058760948
HH - LL	MIP	0.0625546386544831	0.0601637479291624	1536	1.03973972379739	0.298624474889304
HH - LL	MST	0.20232309777008	0.0601637479291624	1536	3.36287390220932	0.000790320742335586
HH - LL	MT	0.143842668254199	0.0601637479291624	1536	2.39085285084901	0.0169290828597693
HH - LL	OP1	-0.131251382901447	0.0601637479291624	1536	-2.1815692575533	0.0292925018261747
HH - LL	p24pr	-0.0151378324503565	0.0601637479291624	1536	-0.251610529120958	0.801375777673459
HH - LL	p32pr	0.149909287541138	0.0601637479291624	1536	2.49168797990517	0.0128185625505932
HH - LL	p9_46v	-0.117937195722272	0.0601637479291624	1536	-1.96027009256692	0.0501447700393705
HH - LL	PEF	0.0213765480949651	0.0601637479291624	1536	0.355306124215102	0.722409051238707
HH - LL	PFop	-0.0358900923581395	0.0601637479291624	1536	-0.596540169013356	0.550902334034705
HH - LL	PFt	-0.0296010228738933	0.0601637479291624	1536	-0.492007627396251	0.622784258533291
HH - LL	PGp	-0.0290533996155139	0.0601637479291624	1536	-0.482905414232533	0.629231715346255
HH - LL	PH	0.135956003757107	0.0601637479291624	1536	2.2597661953704	0.023975350485851
HH - LL	PIT	0.284263905871148	0.0601637479291624	1536	4.72483705978298	2.51342001187726e-06
HH - LL	SCEF	0.0919146096058913	0.0601637479291624	1536	1.5277407536863	0.126782805469308
HH - LL	SFL	-0.0488959254604874	0.0601637479291624	1536	-0.812714086862708	0.416507947380093
HH - LL	STV	0.00150484943914164	0.0601637479291624	1536	0.0250125614001553	0.980048193178137
HH - LL	TE2p	-0.048567001176872	0.0601637479291624	1536	-0.807246936046195	0.419649211703132
HH - LL	TPOJ1	0.0313296326228039	0.0601637479291624	1536	0.520739377136076	0.602623395230742
HH - LL	TPOJ2	0.0422725070059342	0.0601637479291624	1536	0.702624229057445	0.482396425861192
HH - LL	TPOJ3	0.0218031847772146	0.0601637479291624	1536	0.362397382604654	0.717104949866522
HH - LL	V3B	0.16615836462126	0.0601637479291624	1536	2.76176884486813	0.00581738566826679
HH - LL	V3CD	0.176982794344254	0.0601637479291624	1536	2.94168499197617	0.00331322340211225
HH - LL	V4	0.168991499277464	0.0601637479291624	1536	2.80885923989371	0.00503468805758735
HH - LL	V4t	0.266107883550743	0.0601637479291624	1536	4.42306027649843	1.04158194728951e-05
HH - LL	V7	-0.0197877533271822	0.0601637479291624	1536	-0.328898281910239	0.742277409324493
HH - LL	V8	0.239923019667631	0.0601637479291624	1536	3.98783366937379	6.98129148697074e-05
HH - LL	VIP	-0.152991066360578	0.0601637479291623	1536	-2.5429111653867	0.0110907113026703
HH - LL	VVC	0.20716530340148	0.0601637479291624	1536	3.44335767853757	0.000589975903742096
