# Supplementary material for: Neuronal populations across the cortex underlie discrete, categorical, and subjective representations of visual durations
Source: PLoS Biol. 2026 Mar 26;24(3):e3003704. doi: 10.1371/journal.pbio.3003704 (PMC13020800; doi:10.1371/journal.pbio.3003704)
Supplement: S26 Table — Two-sided t contrasts between streams (Bonferroni-corrected) with Kenward–Roger’s method for degrees of freedom. (CSV) [file pbio.3003704.s032.csv]

contrast	estimate	SE	df	t.ratio	p.value
VV - AI	0.0783787162234695	0.0156620693046385	96.0000000000015	5.00436530441457	9.12622099746415e-05
VV - IPS	0.0834535374763588	0.0156620693046385	96.0000000000021	5.32838514841988	2.35460851034213e-05
VV - IF	0.0456159335368353	0.0156620693046385	96.0000000000015	2.91251000423843	0.160526451643904
VV - IP	0.0379180312148808	0.0156620693046385	96.0000000000015	2.42101030696186	0.624849961971753
VV - LV	0.0147198025575641	0.0156620693046385	96.0000000000015	0.939837659459512	1
VV - (mot-som)	0.112692612291179	0.0156620693046385	96.0000000000015	7.19525690374794	4.94871322732393e-09
VV - PM	0.0344905484895633	0.0156620693046385	96.0000000000008	2.2021705956408	1
VV - SMA	0.0594975470792395	0.0156620693046385	96.0000000000008	3.79883053266905	0.00917916041317632
AI - IPS	0.0050748212528893	0.0156620693046385	96.0000000000002	0.324019844005309	1
AI - IF	-0.0327627826866342	0.0156620693046385	96.0000000000002	-2.09185530017615	1
AI - IP	-0.0404606850085887	0.0156620693046385	96.0000000000002	-2.58335499745272	0.406542281602695
AI - LV	-0.0636589136659054	0.0156620693046385	95.9999999999996	-4.06452764495506	0.00354581142505765
AI - (mot-som)	0.0343138960677095	0.0156620693046385	95.9999999999996	2.19089159933337	1
AI - PM	-0.0438881677339062	0.0156620693046385	96.0000000000002	-2.80219470877377	0.221044819216025
AI - SMA	-0.01888116914423	0.0156620693046385	96.0000000000002	-1.20553477174552	1
IPS - IF	-0.0378376039395235	0.0156620693046385	96.0000000000002	-2.41587514418145	0.633204978619497
IPS - IP	-0.045535506261478	0.0156620693046385	95.9999999999996	-2.90737484145802	0.162965284513674
IPS - LV	-0.0687337349187947	0.0156620693046385	95.9999999999996	-4.38854748896037	0.00105489676069452
IPS - (mot-som)	0.0292390748148202	0.0156620693046385	96.0000000000002	1.86687175532806	1
IPS - PM	-0.0489629889867955	0.0156620693046385	96.0000000000002	-3.12621455277908	0.0843552535811983
IPS - SMA	-0.0239559903971193	0.0156620693046385	96.0000000000002	-1.52955461575083	1
IF - IP	-0.00769790232195448	0.0156620693046385	95.9999999999996	-0.491499697276569	1
IF - LV	-0.0308961309792712	0.0156620693046385	95.9999999999996	-1.97267234477892	1
IF - (mot-som)	0.0670766787543437	0.0156620693046385	95.9999999999996	4.28274689950951	0.00157677509809889
IF - PM	-0.011125385047272	0.0156620693046385	95.9999999999996	-0.710339408597628	1
IF - SMA	0.0138816135424042	0.0156620693046385	96.0000000000002	0.886320528430622	1
IP - LV	-0.0231982286573167	0.0156620693046385	95.9999999999996	-1.48117264750235	1
IP - (mot-som)	0.0747745810762982	0.0156620693046385	95.9999999999996	4.77424659678608	0.000232504195225857
IP - PM	-0.00342748272531751	0.0156620693046385	95.9999999999996	-0.218839711321059	1
IP - SMA	0.0215795158643587	0.0156620693046385	95.9999999999996	1.37782022570719	1
LV - (mot-som)	0.0979728097336149	0.0156620693046385	95.9999999999996	6.25541924428843	3.96015835032771e-07
LV - PM	0.0197707459319992	0.0156620693046385	95.9999999999996	1.26233293618129	1
LV - SMA	0.0447777445216754	0.0156620693046385	95.9999999999996	2.85899287320954	0.187674432161974
(mot-som) - PM	-0.0782020638016157	0.0156620693046385	95.9999999999996	-4.99308630810714	9.55943272284612e-05
(mot-som) - SMA	-0.0531950652119394	0.0156620693046385	95.9999999999996	-3.39642637107889	0.0358068165480692
PM - SMA	0.0250069985896762	0.0156620693046385	95.9999999999996	1.59665993702825	1
