# Supplementary material for: Neuronal populations across the cortex underlie discrete, categorical, and subjective representations of visual durations
Source: PLoS Biol. 2026 Mar 26;24(3):e3003704. doi: 10.1371/journal.pbio.3003704 (PMC13020800; doi:10.1371/journal.pbio.3003704)
Supplement: S27 Table — Two-sided t contrasts between streams (Bonferroni-corrected) with Kenward–Roger’s method for degrees of freedom. Contrast estimates are expressed as difference of square-root scaled values. (CSV) [file pbio.3003704.s033.csv]

contrast	estimate	SE	df	t.ratio	p.value
VV - AI	-0.0954445091407891	0.0121735697271288	95.9999999999965	-7.84030578377444	2.22353270422783e-10
VV - IPS	-0.0838664391344302	0.0121735697271288	95.9999999999965	-6.88922321178595	2.1055171225686e-08
VV - IF	-0.101113269852236	0.0121735697271288	95.9999999999965	-8.30596711718051	2.29358909744279e-11
VV - IP	-0.0768853643599291	0.0121735697271288	95.9999999999965	-6.31576161169803	3.00779611811268e-07
VV - LV	-0.0686511782443594	0.0121735697271288	95.9999999999965	-5.63936296281036	6.17541126469263e-06
VV - (mot-som)	-0.0182836585659142	0.0121735697271288	95.9999999999971	-1.50191430909285	1
VV - PM	-0.0700905037453868	0.0121735697271288	95.9999999999965	-5.75759660612863	3.67930489221781e-06
VV - SMA	-0.0503808470413628	0.0121735697271288	95.9999999999965	-4.13854343225958	0.002701402209777
AI - IPS	0.0115780700063588	0.0121735697271288	96.0000000000008	0.951082571988484	1
AI - IF	-0.00566876071144658	0.0121735697271288	96.0000000000008	-0.465661333406071	1
AI - IP	0.01855914478086	0.0121735697271288	96.0000000000008	1.5245441720764	1
AI - LV	0.0267933308964297	0.0121735697271288	96.0000000000002	2.20094282096407	1
AI - (mot-som)	0.0771608505748749	0.0121735697271288	96.0000000000008	6.33839147468157	2.71229607775743e-07
AI - PM	0.0253540053954022	0.0121735697271288	96.0000000000002	2.0827091776458	1
AI - SMA	0.0450636620994263	0.0121735697271288	96.0000000000002	3.70176235151485	0.012861780081063
IPS - IF	-0.0172468307178054	0.0121735697271288	96.0000000000008	-1.41674390539456	1
IPS - IP	0.00698107477450115	0.0121735697271288	96.0000000000002	0.57346160008792	1
IPS - LV	0.0152152608900709	0.0121735697271288	96.0000000000002	1.24986024897559	1
IPS - (mot-som)	0.065582780568516	0.0121735697271288	96.0000000000008	5.38730890269309	1.83221718129542e-05
IPS - PM	0.0137759353890434	0.0121735697271288	96.0000000000002	1.13162660565732	1
IPS - SMA	0.0334855920930675	0.0121735697271288	96.0000000000002	2.75067977952636	0.255916096680559
IF - IP	0.0242279054923065	0.0121735697271288	96.0000000000002	1.99020550548248	1
IF - LV	0.0324620916078762	0.0121735697271288	96.0000000000002	2.66660415437014	0.323727690762774
IF - (mot-som)	0.0828296112863214	0.0121735697271288	96.0000000000008	6.80405280808764	3.14009899651986e-08
IF - PM	0.0310227661068488	0.0121735697271288	96.0000000000002	2.54837051105187	0.446717987688054
IF - SMA	0.0507324228108728	0.0121735697271288	96.0000000000002	4.16742368492092	0.00242743193122648
IP - LV	0.00823418611556971	0.0121735697271288	96.0000000000002	0.676398648887666	1
IP - (mot-som)	0.0586017057940149	0.0121735697271288	96.0000000000002	4.81384730260517	0.000198275504251599
IP - PM	0.00679486061454228	0.0121735697271288	96.0000000000002	0.558165005569396	1
IP - SMA	0.0265045173185663	0.0121735697271288	96.0000000000002	2.17721817943844	1
LV - (mot-som)	0.0503675196784452	0.0121735697271288	96.0000000000002	4.1374486537175	0.00271235113581269
LV - PM	-0.00143932550102743	0.0121735697271288	96.0000000000002	-0.11823364331827	1
LV - SMA	0.0182703312029966	0.0121735697271288	96.0000000000002	1.50081953055078	1
(mot-som) - PM	-0.0518068451794726	0.0121735697271288	96.0000000000002	-4.25568229703577	0.00174589626531509
(mot-som) - SMA	-0.0320971884754486	0.0121735697271288	96.0000000000002	-2.63662912316672	0.351598899359322
PM - SMA	0.019709656704024	0.0121735697271288	96.0000000000002	1.61905317386905	1
