# Supplementary material for: Neuronal populations across the cortex underlie discrete, categorical, and subjective representations of visual durations
Source: PLoS Biol. 2026 Mar 26;24(3):e3003704. doi: 10.1371/journal.pbio.3003704 (PMC13020800; doi:10.1371/journal.pbio.3003704)
Supplement: S30 Table — Two-sided t contrasts between ROIs (Bonferroni-corrected) with Kenward–Roger’s method for degrees of freedom. Contrast estimates are expressed as difference of square-root scaled values. Only significant contrasts are reported. (CSV) [file pbio.3003704.s036.csv]

contrast	estimate	SE	df	t.ratio	p.value
3a_hand - 6v	-0.200804991502395	0.0350965758569048	756.000000000011	-5.72149808349152	3.06758035477859e-05
3a_hand - a24pr	-0.184792143869685	0.0350965758569048	756.000000000011	-5.26524708914957	0.000368197726563559
3a_hand - FFC	-0.159080027544329	0.0350965758569048	756.000000000011	-4.53263669347482	0.0136478095105398
3a_hand - LO2	-0.196886161777786	0.0350965758569048	756.000000000011	-5.60983962026742	5.72920332220139e-05
3a_hand - OP1	-0.150154312731212	0.0350965758569048	756.000000000011	-4.27831801436752	0.0428366364195987
3a_hand - p24pr	-0.17606709326764	0.0350965758569048	756.000000000011	-5.01664589689597	0.00132225817871194
3a_hand - PIT	-0.20283865228542	0.0350965758569048	756.000000000011	-5.77944278987301	2.20896079024471e-05
3a_hand - V3CD	-0.155282882986261	0.0350965758569048	756.000000000011	-4.42444538234665	0.0223576699518793
3a_hand - V4t	-0.205700331534755	0.0350965758569048	756.000000000011	-5.86098006749813	1.38489884945381e-05
3a_hand - V7	-0.187893341530604	0.0350965758569048	756.000000000011	-5.35360891890651	0.000230742393820596
3a_hand - VVC	-0.170823103248929	0.0350965758569048	756.000000000011	-4.86722989574272	0.00277831665378208
3b_hand - 55b	-0.172546417904262	0.0350965758569048	756.000000000011	-4.91633196947091	0.00218145135830525
3b_hand - 6v	-0.227731142467966	0.0350965758569048	756.000000000011	-6.48869973516698	3.15550405607033e-07
3b_hand - a24pr	-0.211718294835255	0.0350965758569048	756.000000000011	-6.03244874082503	5.09367605356404e-06
3b_hand - FFC	-0.1860061785099	0.0350965758569048	756.000000000011	-5.29983834515029	0.000306887518543296
3b_hand - LO2	-0.223812312743356	0.0350965758569048	756.000000000011	-6.37704127194289	6.33354143126927e-07
3b_hand - MT	-0.175769120182735	0.0350965758569048	756.000000000011	-5.00815580697611	0.00137995889856575
3b_hand - OP1	-0.177080463696782	0.0350965758569048	756.000000000011	-5.04551966604299	0.00114294718267766
3b_hand - p24pr	-0.20299324423321	0.0350965758569048	756.000000000011	-5.78384754857144	2.15425307209614e-05
3b_hand - PGp	-0.160187154239276	0.0350965758569048	756.000000000011	-4.56418184190928	0.0117954966184272
3b_hand - PIT	-0.22976480325099	0.0350965758569048	756.000000000011	-6.54664444154847	2.18919584942598e-07
3b_hand - SFL	-0.175074014521526	0.0350965758569048	756.000000000011	-4.98835029477904	0.00152416802834966
3b_hand - TE2p	-0.16328643638268	0.0350965758569048	756.000000000011	-4.65248909319327	0.00780473446412687
3b_hand - TPOJ2	-0.165626610405652	0.0350965758569048	756.000000000011	-4.71916722249321	0.00568794166871141
3b_hand - TPOJ3	-0.156802037268377	0.0350965758569048	756.000000000011	-4.46773035374413	0.0183739857174445
3b_hand - V3CD	-0.182209033951832	0.0350965758569048	756.000000000011	-5.19164703402211	0.000540617478864682
3b_hand - V4t	-0.232626482500325	0.0350965758569048	756.000000000011	-6.62818171917359	1.30262218289574e-07
3b_hand - V7	-0.214819492496175	0.0350965758569048	756.000000000011	-6.12081057058197	3.01287825504947e-06
3b_hand - V8	-0.150902319458989	0.0350965758569048	756.000000000011	-4.29963082650129	0.0390068138017174
3b_hand - VVC	-0.197749254214499	0.0350965758569048	756.000000000011	-5.63443154741818	4.9973505233193e-05
4_face - 6v	-0.155488337696058	0.0350965758569048	756.000000000011	-4.43029936396112	0.0217742291008383
4_face - LO2	-0.151569507971449	0.0350965758569048	756.000000000011	-4.31864090073703	0.0358684598151787
4_face - PIT	-0.157521998479083	0.0350965758569048	756.000000000011	-4.48824407034262	0.016732585131713
4_face - V4t	-0.160383677728418	0.0350965758569048	756.000000000011	-4.56978134796773	0.0114929592347597
6a - 6v	-0.166543772123434	0.0350965758569048	756.000000000011	-4.74529973529223	0.00501927765982211
6a - a24pr	-0.150530924490723	0.0350965758569048	756.000000000011	-4.28904874095028	0.0408656062430981
6a - LO2	-0.162624942398824	0.0350965758569048	756.000000000011	-4.63364127206813	0.0085288354478328
6a - PIT	-0.168577432906458	0.0350965758569048	756.000000000011	-4.80324444167372	0.00379559686059993
6a - V4t	-0.171439112155793	0.0350965758569048	756.000000000011	-4.88478171929883	0.00254883149905975
6a - V7	-0.153632122151643	0.0350965758569048	756.000000000011	-4.37741057070721	0.0276195640841371
6mp - 6v	-0.172682521026002	0.0350965758569048	756.000000000011	-4.92020992959713	0.00213998642911969
6mp - a24pr	-0.156669673393292	0.0350965758569048	756.000000000011	-4.46395893525519	0.0186920731048325
6mp - LO2	-0.168763691301392	0.0350965758569048	756.000000000011	-4.80855146637304	0.00369914153637708
6mp - PIT	-0.174716181809026	0.0350965758569048	756.000000000011	-4.97815463597863	0.00160397149061143
6mp - V4t	-0.177577861058361	0.0350965758569048	756.000000000011	-5.05969191360374	0.00106376522193359
6mp - V7	-0.159770871054211	0.0350965758569048	756.000000000011	-4.55232076501212	0.0124617639802177
6v - 8BM	0.189266419537962	0.0350965758569048	756.000000000011	5.39273176704292	0.000187211827898844
6v - IP0	0.166492310591472	0.0350965758569048	756.000000000011	4.74383345173878	0.00505470305789125
6v - IP2	0.178955656694992	0.0350965758569048	756.000000000011	5.09894918024559	0.000871122843571138
6v - MIP	0.160345925126926	0.0350965758569048	756.000000000011	4.56870567033906	0.0115504937532782
6v - PFt	0.173665826833219	0.0350965758569048	756.000000000011	4.94822707324175	0.00186220285763991
8BM - a24pr	-0.173253571905252	0.0350965758569048	756.000000000011	-4.93648077270097	0.00197414704051238
8BM - LO2	-0.185347589813352	0.0350965758569048	756.000000000011	-5.28107330381882	0.000338802123515512
8BM - p24pr	-0.164528521303206	0.0350965758569048	756.000000000011	-4.68787958044737	0.0066014708735306
8BM - PIT	-0.191300080320986	0.0350965758569048	756.000000000011	-5.45067647342441	0.000137027059899762
8BM - V4t	-0.194161759570321	0.0350965758569048	756.000000000011	-5.53221375104953	8.78973028448938e-05
8BM - V7	-0.176354769566171	0.0350965758569048	756.000000000011	-5.0248426024579	0.00126876588953101
8BM - VVC	-0.159284531284495	0.0350965758569048	756.000000000011	-4.53846357929412	0.0132858860174275
a24pr - IP0	0.150479462958762	0.0350965758569048	756.000000000011	4.28758245739683	0.0411297371423169
a24pr - IP2	0.162942809062281	0.0350965758569048	756.000000000011	4.64269818590364	0.0081731816992309
a24pr - PFt	0.157652979200508	0.0350965758569048	756.000000000011	4.4919760788998	0.0164494769668392
IP0 - LO2	-0.162573480866863	0.0350965758569048	756.000000000011	-4.63217498851469	0.00858779449122257
IP0 - PIT	-0.168525971374497	0.0350965758569048	756.000000000011	-4.80177815812027	0.00382267064774529
IP0 - V4t	-0.171387650623832	0.0350965758569048	756.000000000011	-4.88331543574539	0.00256728099192601
IP0 - V7	-0.153580660619681	0.0350965758569048	756.000000000011	-4.37594428715377	0.0278012717538666
IP2 - LO2	-0.175036826970382	0.0350965758569048	756.000000000011	-4.9872907170215	0.00153227967492539
IP2 - p24pr	-0.154217758460236	0.0350965758569048	756.000000000011	-4.39409699365005	0.0256300774350745
IP2 - PIT	-0.180989317478016	0.0350965758569048	756.000000000011	-5.15689388662708	0.0006470631510797
IP2 - V4t	-0.183850996727351	0.0350965758569048	756.000000000011	-5.2384311642522	0.000423734010839684
IP2 - V7	-0.1660440067232	0.0350965758569048	756.000000000011	-4.73106001566058	0.00537365039233406
IP2 - VVC	-0.148973768441525	0.0350965758569048	756.000000000011	-4.24468099249679	0.0496197586926256
LO2 - MIP	0.156427095402316	0.0350965758569048	756.000000000011	4.45704720711497	0.0192887518560264
LO2 - PFt	0.169746997108609	0.0350965758569048	756.000000000011	4.83656861001765	0.00322779362686203
MIP - PIT	-0.16237958590995	0.0350965758569048	756.000000000011	-4.62665037672056	0.00881347270440701
MIP - V4t	-0.165241265159286	0.0350965758569048	756.000000000011	-4.70818765434568	0.00599373278959655
p24pr - PFt	0.148927928598463	0.0350965758569048	756.000000000011	4.2433748866462	0.049902775020872
PFt - PIT	-0.175699487616243	0.0350965758569048	756.000000000011	-5.00617177962324	0.00139378919409494
PFt - V4t	-0.178561166865578	0.0350965758569048	756.000000000011	-5.08770905724836	0.000922532790322584
PFt - V7	-0.160754176861428	0.0350965758569048	756.000000000011	-4.58033790865673	0.0109427173317523
