# Supplementary material for: Neuronal populations across the cortex underlie discrete, categorical, and subjective representations of visual durations
Source: PLoS Biol. 2026 Mar 26;24(3):e3003704. doi: 10.1371/journal.pbio.3003704 (PMC13020800; doi:10.1371/journal.pbio.3003704)
Supplement: S31 Table — Two-sided t contrasts between ROIs (Bonferroni-corrected) with Kenward–Roger’s method for degrees of freedom. Contrast estimates are expressed as difference of log-scaled values. Only significant contrasts are reported. (CSV) [file pbio.3003704.s037.csv]

contrast	estimate	SE	df	t.ratio	p.value
V4 - AVI	-0.710573033350179	0.153116458104084	756.000000000555	-4.64073583041707	0.00824901114763969
V4 - IFJp	-0.723386297469269	0.153116458104084	756.000000000513	-4.72441895813402	0.00554703394405409
V4 - OP1	-0.679795028787575	0.153116458104084	756.000000000513	-4.43972540381955	0.0208652730885117
V4 - p9_46v	-0.658335418859916	0.153116458104084	756.000000000513	-4.299573194231	0.0390167151166336
V4 - PEF	-0.724392427336168	0.153116458104084	756.000000000555	-4.73098996871875	0.00537545167012152
V4 - V7	-0.680090755900291	0.153116458104084	756.000000000555	-4.44165679066312	0.0206835649282079
3a_hand - 4_face	0.668549294029348	0.153116458104084	756.000000000011	4.36627977362751	0.0290278305401257
3b_hand - IFJp	-0.656472568027785	0.153116458104084	756.000000000011	-4.28740695909732	0.0411614596765175
3b_hand - PEF	-0.657478697894684	0.153116458104084	756.000000000011	-4.29397796968205	0.0399894872569804
4_face - AVI	-0.790811010333723	0.153116458104084	756.000000000011	-5.16476817793258	0.000621299008217808
4_face - FEF	-0.662280980225399	0.153116458104084	756.000000000011	-4.32534156305522	0.0348208633746778
4_face - IFJp	-0.803624274452813	0.153116458104084	756.000000000011	-5.24845130564953	0.000402093355166749
4_face - IPS1	-0.651939674517916	0.153116458104084	756.000000000011	-4.2578027378007	0.0468600676605353
4_face - MIP	-0.721443107801963	0.153116458104084	756.000000000011	-4.71172803195033	0.00589344362970988
4_face - MT	-0.698890743671003	0.153116458104084	756.000000000011	-4.56443907026583	0.0117814329504147
4_face - OP1	-0.760033005771118	0.153116458104084	756.000000000011	-4.96375775133506	0.00172355905444006
4_face - p9_46v	-0.738573395843459	0.153116458104084	756.000000000011	-4.82360554174651	0.00343820310076299
4_face - PEF	-0.804630404319712	0.153116458104084	756.000000000011	-5.25502231623426	0.000388487124170491
4_face - TPOJ2	-0.651529842218741	0.153116458104084	756.000000000011	-4.25512613265811	0.0474108361851921
4_face - V7	-0.760328732883835	0.153116458104084	756.000000000011	-4.96568913817863	0.00170703015828515
AVI - FFC	0.651367544098017	0.153116458104084	756.000000000011	4.25406616743469	0.0476306480804482
AVI - TE2p	0.653824193136256	0.153116458104084	756.000000000011	4.27011048473838	0.0444050676919851
AVI - VVC	0.669805695947119	0.153116458104084	756.000000000011	4.37448530511203	0.0279832082442288
FFC - IFJp	-0.664180808217107	0.153116458104084	756.000000000011	-4.33774929515164	0.0329576623627058
FFC - PEF	-0.665186938084006	0.153116458104084	756.000000000011	-4.34432030573637	0.0320098868541944
IFJp - TE2p	0.666637457255346	0.153116458104084	756.000000000011	4.35379361245533	0.0306891976347638
IFJp - VVC	0.68261896006621	0.153116458104084	756.000000000011	4.45816843282898	0.0191907346916038
PEF - TE2p	0.667643587122245	0.153116458104084	756.000000000011	4.36036462304006	0.0298038739200085
PEF - VVC	0.683625089933108	0.153116458104084	756.000000000011	4.46473944341371	0.0186258142562345
